# Supplementary material for: Duodenal Lymphomas: Comprehensive Evaluation of Endoscopic Features and Clinical Outcomes in a Tertiary Center
Source: Diagnostics (Basel). 2026 Apr 15;16(8):1173. doi: 10.3390/diagnostics16081173 (PMC13114455; doi:10.3390/diagnostics16081173)
Supplement: Supplementary file 1 [file diagnostics-16-01173-s001.zip]

Archive with 1 entries (1 files):
- diagnostics-4142264-supplementary.pdf
